# Supplementary material for: Remnant Woven Bone and Calcified Cartilage in Mouse Bone: Differences between Ages/Sex and Effects on Bone Strength
Source: PLoS One. 2016 Nov 9;11(11):e0166476. doi: 10.1371/journal.pone.0166476 (PMC5102366; doi:10.1371/journal.pone.0166476)
Supplement: S2 Table — Data used to create linear regressions. (XLSX) [file pone.0166476.s002.xlsx]

## Sheet: Correlation Data
			Candidate Independent Variables							Dependant Variables
Age	Sex		Bone Area from uCT (mm2)	Bone Density (mgHA/cm3)	WB area (mm2)	% WB	CC Area (mm2)	%CC Area		Applied Force (Fult) (N)	Bending Moment (M = FultL/4) (N.mm)	Bending Stress (xx = Mc/Ixx) (N/mm2)	Displac. (dult) (mm)	Stiffness (K) (N/mm)	Rigidity KL3/48 (N.mm2)	Young's Modulus (Exx = Rigidity/Ixx) (N/mm2)	Max Displacement (mm)	Post-Max Displacement (mm)	Total Energy (N*mm)	Pre-max Energy (n*mm)	Post-max Energy (N*mm)
6 wk	M		0.73114	1067.05	0.284165	40.2262	0.012393	1.75435		14.9342	18.2944	106.576	0.557901	84.0075	205.904	2008.23	0.333953	0.223948	6.48163	3.22181	3.25982
6 wk	M		0.66764	1064.58	0.208476	33.5623	0.0115226	1.85502		14.1592	17.345	114.367	0.795441	77.4594	189.855	2087.92	0.369466	0.425975	7.46031	3.34991	4.1104
6 wk	M		0.71466	1043.08	0.219486	30.9341	0.0110063	1.55122		12.2635	15.0228	92.0549	0.739766	59.1884	145.072	1513.53	0.401936	0.33783	7.50188	3.61465	3.88723
6 wk	F		0.65818	1064.49	0.249324	42.8456	0.0109457	1.88099		11.8579	14.5259	95.7553	0.553284	67.183	164.667	1870.79	0.409241	0.144043	4.9642	3.37826	1.58595
6 wk	F		0.59663	1065.86	0.211208	34.0211	0.00541176	0.871721		13.0504	15.9867	114.053	0.671794	75.2345	184.401	2438.53	0.381877	0.289917	5.97387	3.23518	2.73868
6 wk	F		0.59781	1068.97	0.251081	44.1148	0.00811622	1.42601		11.507	14.0961	103.908	0.831045	72.0586	176.617	2408.2	0.32486	0.506185	6.36582	2.52857	3.83725
6 wk	F		0.67047	1062.84	0.150948	28.6452	0.00619951	1.17647		14.8286	18.165	117.353	0.751921	55.1734	135.231	1504.91	0.336119	0.415802	7.65296	3.37385	4.27912
6 wk	F		0.62397	1044.36	0.186382	32.9562	0.0093141	1.64693		10.8121	13.2448	96.1274	0.644735	65.391	160.275	2013	0.286916	0.357819	5.17311	2.00377	3.16934
13 wk	M		1.0694	1176.18	0.327183	28.5594	0.0265045	2.31355		30.0286	36.785	153.673	0.442251	175.798	430.886	2956.94	0.2742	0.16805	9.19113	4.75085	4.44028
13 wk	M		1.0486	1200.69	0.30836	29.1339	0.0213488	2.01704		28.4574	34.8603	155.595	0.502065	167.994	411.757	2980.94	0.334117	0.167948	10.6761	6.42788	4.24821
13 wk	M		1.1036	1169.68	0.240998	21.5195	0.0222575	1.98745		26.9915	33.0645	139.151	0.307566	148.172	363.174	2517.84	0.297292	0.0102743	5.05666	4.83552	0.221132
13 wk	M		1.1216	1167.21	0.227344	21.905	0.0178982	1.72452		31.857	39.0249	152.287	0.334422	165.746	406.248	2690.74	0.318349	0.0160726	6.60568	6.15889	0.446788
13 wk	F		0.8943	1173.71	0.183962	20.7858	0.0119798	1.35359		28.5664	34.9939	193.015	0.305227	136.491	334.542	3219.85	0.289459	0.0157674	5.0896	4.7032	0.386407
13 wk	F		0.87322	1219.54	0.239257	29.3151	0.0169886	2.08154		21.0959	25.8424	147.146	0.28244	145.861	357.508	3845.82	0.200348	0.0820923	4.04761	2.47394	1.57367
13 wk	F		0.84078	1221.55	0.173416	22.044	0.0167591	2.13036		24.5375	30.0584	181.468	0.279572	153.048	375.125	4164.81	0.245799	0.0337728	4.37385	3.57172	0.802133
